# Supplementary material for: A pharmacovigilance study of the association between proton pump inhibitors and tumor adverse events based on the FDA adverse event reporting system database
Source: Front Pharmacol. 2024 Dec 19;15:1524903. doi: 10.3389/fphar.2024.1524903 (PMC11694325; doi:10.3389/fphar.2024.1524903)
Supplement: Supplementary file 1 [file Table2.xlsx]

## Sheet: combine
Supplementary Table 2. ROR information of PPI-associated tumor adverse events from FAERS database
Tumor Adverse Event (PT)	Number	Group	ROR	Lower limit of 95%CI	Upper limit of 95%CI
GASTRIC CANCER	582	combine	3.20095	2.94775	3.47591
NEOPLASM MALIGNANT	221	combine	0.521704	0.457091	0.59545
RENAL CANCER	184	combine	0.518247	0.448349	0.599042
ADENOCARCINOMA GASTRIC	142	combine	30.2678	25.2003	36.3542
BREAST CANCER	132	combine	0.195602	0.164889	0.232035
OESOPHAGEAL CARCINOMA	106	combine	0.469139	0.386946	0.568791
MALIGNANT NEOPLASM PROGRESSION	105	combine	0.16544	0.13661	0.200353
LUNG NEOPLASM MALIGNANT	93	combine	0.326426	0.266303	0.400122
RENAL CELL CARCINOMA	70	combine	2.05377	1.61901	2.60528
PROSTATE CANCER	61	combine	0.103336	0.0803887	0.132833
COLON CANCER	61	combine	0.627444	0.487867	0.806953
PANCREATIC CARCINOMA	51	combine	0.250008	0.189943	0.329068
NEOPLASM PROGRESSION	49	combine	0.204806	0.154747	0.271059
BREAST CANCER FEMALE	45	combine	0.240136	0.179237	0.321727
HEPATIC CANCER	41	combine	0.233539	0.171902	0.317275
BLADDER CANCER	39	combine	0.0886084	0.0647299	0.121296
SKIN CANCER	38	combine	0.275109	0.200103	0.37823
NEOPLASM	36	combine	0.491737	0.354469	0.682163
THROAT CANCER	31	combine	1.05084	0.737944	1.49641
METASTATIC GASTRIC CANCER	30	combine	14.2216	9.75648	20.7302
THYROID CANCER	30	combine	0.356451	0.249092	0.510081
BRAIN NEOPLASM	28	combine	0.480689	0.331655	0.696692
ADENOCARCINOMA	27	combine	1.7921	1.22577	2.62007
GASTRIC NEOPLASM	27	combine	6.75434	4.58748	9.94469
RENAL NEOPLASM	27	combine	1.96674	1.34489	2.87612
BASAL CELL CARCINOMA	24	combine	0.230929	0.153397	0.34765
GASTROINTESTINAL CARCINOMA	23	combine	0.347227	0.230607	0.522824
GASTRIC CANCER STAGE III	22	combine	3.68056	2.40926	5.62269
OVARIAN CANCER	21	combine	0.337826	0.220134	0.51844
GASTRIC CANCER STAGE IV	21	combine	1.30816	0.851079	2.01073
HEPATIC NEOPLASM	18	combine	0.84151	0.52938	1.33768
PRECANCEROUS CELLS PRESENT	18	combine	1.81553	1.14017	2.89094
PANCREATIC CARCINOMA METASTATIC	18	combine	0.922279	0.580108	1.46628
OESOPHAGEAL ADENOCARCINOMA	17	combine	6.24728	3.84022	10.1631
OESOPHAGEAL CANCER METASTATIC	17	combine	8.26782	5.06412	13.4983
SQUAMOUS CELL CARCINOMA	16	combine	0.264611	0.162023	0.432156
LIP AND/OR ORAL CAVITY CANCER	16	combine	1.73989	1.06242	2.84937
GASTROINTESTINAL NEOPLASM	15	combine	2.68075	1.60776	4.46985
SQUAMOUS CELL CARCINOMA OF SKIN	14	combine	0.323263	0.183449	0.569633
SMALL INTESTINE CARCINOMA	13	combine	0.813252	0.471406	1.40299
THYROID NEOPLASM	12	combine	0.604639	0.34292	1.06611
LUNG ADENOCARCINOMA	11	combine	0.56647	0.313299	1.02422
ADENOCARCINOMA OF COLON	11	combine	0.922381	0.509736	1.66908
NON-SMALL CELL LUNG CANCER	11	combine	0.378912	0.209655	0.684814
UTERINE CANCER	11	combine	0.190595	0.105502	0.344319
NEUROENDOCRINE CARCINOMA	10	combine	2.25546	1.20708	4.21439
BREAST CANCER METASTATIC	10	combine	0.141875	0.0763081	0.263779
PANCREATIC NEOPLASM	9	combine	1.1486	0.595904	2.21391
HEPATOCELLULAR CARCINOMA	9	combine	0.181543	0.0944134	0.34908
CERVIX CARCINOMA	9	combine	0.337001	0.175193	0.648255
TONSIL CANCER	8	combine	1.47604	0.735266	2.96313
GASTRIC NEUROENDOCRINE CARCINOMA	8	combine	104.655	41.3035	265.177
PAPILLARY THYROID CANCER	8	combine	0.744818	0.371736	1.49233
LUNG NEOPLASM	7	combine	0.231777	0.11042	0.486512
METASTATIC NEOPLASM	7	combine	0.254246	0.121116	0.533709
ENDOMETRIAL CANCER	7	combine	0.492804	0.234601	1.03519
TONGUE NEOPLASM MALIGNANT STAGE UNSPECIFIED	7	combine	0.61084	0.290696	1.28356
INTRADUCTAL PAPILLARY MUCINOUS NEOPLASM	7	combine	4.69599	2.20935	9.98134
PAPILLARY RENAL CELL CARCINOMA	7	combine	9.44044	4.38377	20.33
SMALL CELL LUNG CANCER	7	combine	0.831671	0.395541	1.74868
LUNG CANCER METASTATIC	7	combine	0.351474	0.167388	0.738013
ABDOMINAL NEOPLASM	6	combine	1.01404	0.454146	2.26421
BREAST CANCER RECURRENT	6	combine	0.300915	0.13506	0.670439
CANCER PAIN	6	combine	0.377312	0.169311	0.840848
SQUAMOUS CELL CARCINOMA OF THE ORAL CAVITY	6	combine	2.565	1.14335	5.75431
GASTRIC CANCER STAGE II	6	combine	1.06931	0.478816	2.388
SIGNET-RING CELL CARCINOMA	6	combine	11.2129	4.87095	25.8118
BONE CANCER	6	combine	0.208429	0.093576	0.464248
BILE DUCT CANCER	6	combine	0.732141	0.328177	1.63336
RECURRENT CANCER	5	combine	0.199926	0.0831564	0.480666
LUNG CARCINOMA CELL TYPE UNSPECIFIED STAGE IV	5	combine	0.209201	0.0870116	0.502982
PROSTATE CANCER METASTATIC	5	combine	0.225275	0.0936918	0.541655
METASTATIC RENAL CELL CARCINOMA	5	combine	0.373297	0.155177	0.898007
PRECANCEROUS MUCOSAL LESION	5	combine	8.72105	3.52697	21.5643
LUNG CARCINOMA CELL TYPE UNSPECIFIED RECURRENT	5	combine	1.30032	0.538866	3.13777
SQUAMOUS CELL CARCINOMA OF LUNG	5	combine	1.00935	0.418689	2.43327
CHOLANGIOCARCINOMA	5	combine	0.559006	0.232231	1.34559
BLADDER TRANSITIONAL CELL CARCINOMA	5	combine	0.494355	0.205417	1.18971
BRAIN NEOPLASM MALIGNANT	5	combine	0.160159	0.0666246	0.385005
RENAL CANCER METASTATIC	5	combine	0.894739	0.37129	2.15615
HEPATIC CANCER METASTATIC	5	combine	0.859465	0.356695	2.0709
COLORECTAL CANCER	5	combine	0.0138268	0.00575465	0.033222
INVASIVE DUCTAL BREAST CARCINOMA	5	combine	0.285214	0.118597	0.685912
GASTROOESOPHAGEAL CANCER	5	combine	7.0331	2.85999	17.2953
ADENOCARCINOMA PANCREAS	5	combine	0.562371	0.233627	1.3537
BREAST CANCER STAGE III	4	combine	0.114519	0.0429613	0.305267
OVARIAN NEOPLASM	4	combine	0.80375	0.300747	2.14804
COLON NEOPLASM	4	combine	0.618482	0.231583	1.65176
DUCTAL ADENOCARCINOMA OF PANCREAS	4	combine	2.18022	0.811623	5.85664
NEOPLASM SKIN	4	combine	0.39819	0.14922	1.06256
BREAST CANCER STAGE II	4	combine	0.0693496	0.0260205	0.18483
GALLBLADDER CANCER	4	combine	0.384156	0.143969	1.02505
RETRO-ORBITAL NEOPLASM	4	combine	11.628	4.18193	32.332
LYMPHANGIOSIS CARCINOMATOSA	4	combine	0.569351	0.213226	1.52027
LARYNGEAL CANCER	4	combine	0.510967	0.191402	1.36408
CLEAR CELL RENAL CELL CARCINOMA	4	combine	0.92446	0.345758	2.47175
HEPATIC NEOPLASM MALIGNANT	3	combine	0.182594	0.058842	0.566612
NEOPLASM RECURRENCE	3	combine	0.136956	0.0441435	0.424907
RENAL CELL CARCINOMA STAGE IV	3	combine	3.5355	1.12305	11.1302
MALIGNANT PERITONEAL NEOPLASM	3	combine	0.778634	0.250275	2.42242
CERVIX CANCER METASTATIC	3	combine	3.66767	1.16437	11.5528
BLADDER NEOPLASM	3	combine	0.266402	0.0858185	0.826977
BREAST CANCER MALE	3	combine	0.860598	0.276522	2.67837
SMALL CELL CARCINOMA	3	combine	1.37697	0.441457	4.29497
PRECANCEROUS CONDITION	3	combine	0.993504	0.319044	3.09377
COLORECTAL CANCER STAGE IV	3	combine	0.0865521	0.0279035	0.26847
LARGE INTESTINE CARCINOMA	3	combine	2.14447	0.685256	6.71102
BRAIN CANCER METASTATIC	3	combine	0.658439	0.21175	2.04742
BONE CANCER METASTATIC	3	combine	0.862489	0.277128	2.68428
PT: Preferred Term
PPI: Proton Pump Inhibitors
FAERS: FDA Adverse Event Reporting System
ROR: Reproting Odds Ratio
CI: Confidential Interval

## Sheet: omeprazole
Tumor Adverse Event (PT)	Number	Group	ROR	Lower limit of 95%CI	Upper limit of 95%CI
GASTRIC CANCER	121	omeprazole	2.62909	2.19831	3.14429
BREAST CANCER	39	omeprazole	0.2327	0.169974	0.318574
MALIGNANT NEOPLASM PROGRESSION	39	omeprazole	0.247542	0.180814	0.338895
NEOPLASM MALIGNANT	37	omeprazole	0.350638	0.253978	0.484087
ADENOCARCINOMA GASTRIC	30	omeprazole	21.9538	15.2345	31.6365
RENAL CANCER	29	omeprazole	0.327908	0.227807	0.471995
PROSTATE CANCER	24	omeprazole	0.163814	0.109776	0.244453
OESOPHAGEAL CARCINOMA	19	omeprazole	0.34432	0.219564	0.539964
LUNG NEOPLASM MALIGNANT	18	omeprazole	0.254061	0.16003	0.403342
RENAL CELL CARCINOMA	17	omeprazole	2.01532	1.25155	3.2452
GASTROINTESTINAL CARCINOMA	17	omeprazole	1.03392	0.642362	1.66414
HEPATIC NEOPLASM	15	omeprazole	2.82392	1.69993	4.69109
BREAST CANCER FEMALE	15	omeprazole	0.322225	0.194204	0.534638
SKIN CANCER	12	omeprazole	0.349635	0.198501	0.615837
PANCREATIC CARCINOMA METASTATIC	12	omeprazole	2.47259	1.40219	4.36011
COLON CANCER	10	omeprazole	0.412801	0.222032	0.767477
LIP AND/OR ORAL CAVITY CANCER	10	omeprazole	4.36137	2.34041	8.12742
NEOPLASM PROGRESSION	10	omeprazole	0.168222	0.090494	0.312712
METASTATIC GASTRIC CANCER	10	omeprazole	17.8148	9.48532	33.4586
THROAT CANCER	8	omeprazole	1.0864	0.542867	2.17414
GASTRIC CANCER STAGE III	8	omeprazole	5.29919	2.64067	10.6342
NEOPLASM	8	omeprazole	0.439079	0.219498	0.878324
OESOPHAGEAL CANCER METASTATIC	8	omeprazole	15.1737	7.51285	30.6462
PANCREATIC CARCINOMA	7	omeprazole	0.138037	0.0657945	0.289602
TONSIL CANCER	6	omeprazole	4.44929	1.99199	9.93786
GASTROINTESTINAL NEOPLASM	6	omeprazole	4.26915	1.9116	9.53421
ADENOCARCINOMA	6	omeprazole	1.58796	0.712486	3.53917
GASTRIC NEOPLASM	6	omeprazole	5.81521	2.60085	13.0022
INTRADUCTAL PAPILLARY MUCINOUS NEOPLASM	6	omeprazole	16.1405	7.16307	36.3693
PANCREATIC NEOPLASM	5	omeprazole	2.56178	1.06393	6.16838
HEPATIC CANCER	5	omeprazole	0.114578	0.047682	0.275326
ENDOMETRIAL CANCER	5	omeprazole	1.41718	0.589126	3.4091
RENAL NEOPLASM	5	omeprazole	1.44992	0.602722	3.48797
LUNG NEOPLASM	4	omeprazole	0.533378	0.200072	1.42195
PRECANCEROUS CELLS PRESENT	4	omeprazole	1.60851	0.602757	4.29248
BLADDER CANCER	4	omeprazole	0.0365966	0.0137338	0.0975191
OVARIAN CANCER	4	omeprazole	0.25877	0.0970901	0.689688
OESOPHAGEAL ADENOCARCINOMA	4	omeprazole	5.71511	2.13349	15.3094
ADENOCARCINOMA OF COLON	4	omeprazole	1.34571	0.5044	3.59029
GASTRIC CANCER STAGE IV	4	omeprazole	0.996063	0.373466	2.65658
BRAIN NEOPLASM	3	omeprazole	0.20685	0.0666938	0.64154
RECURRENT CANCER	3	omeprazole	0.483149	0.155734	1.49892
BASAL CELL CARCINOMA	3	omeprazole	0.121192	0.0390791	0.37584
LUNG ADENOCARCINOMA	3	omeprazole	0.620649	0.200025	1.92578
METASTATIC NEOPLASM	3	omeprazole	0.438646	0.141396	1.36079
DUCTAL ADENOCARCINOMA OF PANCREAS	3	omeprazole	6.56274	2.10167	20.4931
SQUAMOUS CELL CARCINOMA OF THE ORAL CAVITY	3	omeprazole	5.1185	1.64168	15.9586
TONGUE NEOPLASM MALIGNANT STAGE UNSPECIFIED	3	omeprazole	1.05223	0.338961	3.26644

## Sheet: esomeprazole
Tumor Adverse Event (PT)	Number	Group	ROR	Lower limit of 95%CI	Upper limit of 95%CI
GASTRIC CANCER	207	esomeprazole	3.9173	3.41515	4.49328
NEOPLASM MALIGNANT	112	esomeprazole	0.922409	0.766111	1.11059
ADENOCARCINOMA GASTRIC	65	esomeprazole	43.2989	33.5677	55.8512
RENAL CANCER	64	esomeprazole	0.627225	0.490748	0.801655
BREAST CANCER	61	esomeprazole	0.316358	0.246074	0.406715
OESOPHAGEAL CARCINOMA	56	esomeprazole	0.880419	0.677248	1.14454
LUNG NEOPLASM MALIGNANT	32	esomeprazole	0.392057	0.27717	0.554565
COLON CANCER	24	esomeprazole	0.862384	0.577734	1.28728
PANCREATIC CARCINOMA	22	esomeprazole	0.376194	0.24763	0.571503
BREAST CANCER FEMALE	22	esomeprazole	0.410544	0.270237	0.623697
MALIGNANT NEOPLASM PROGRESSION	22	esomeprazole	0.121045	0.0796878	0.183868
RENAL CELL CARCINOMA	20	esomeprazole	2.05324	1.3232	3.18607
THYROID CANCER	18	esomeprazole	0.745932	0.469736	1.18453
BLADDER CANCER	17	esomeprazole	0.134727	0.0837392	0.216762
HEPATIC CANCER	16	esomeprazole	0.317534	0.194477	0.518458
PROSTATE CANCER	15	esomeprazole	0.0886242	0.05342	0.147028
OVARIAN CANCER	12	esomeprazole	0.675432	0.383386	1.18995
PRECANCEROUS CELLS PRESENT	11	esomeprazole	3.86702	2.13601	7.00084
THROAT CANCER	11	esomeprazole	1.29647	0.717316	2.34324
METASTATIC GASTRIC CANCER	10	esomeprazole	15.4163	8.20839	28.9536
SKIN CANCER	10	esomeprazole	0.252525	0.135836	0.469453
ADENOCARCINOMA	10	esomeprazole	2.30211	1.23661	4.28566
UTERINE CANCER	9	esomeprazole	0.545963	0.283936	1.0498
RENAL NEOPLASM	8	esomeprazole	2.01439	1.00577	4.03449
BRAIN NEOPLASM	7	esomeprazole	0.419205	0.199765	0.879698
NEOPLASM	7	esomeprazole	0.333156	0.158771	0.699077
PAPILLARY THYROID CANCER	7	esomeprazole	2.2944	1.0917	4.8221
GASTROINTESTINAL NEOPLASM	6	esomeprazole	3.7246	1.66774	8.31821
BASAL CELL CARCINOMA	5	esomeprazole	0.175344	0.0729655	0.421372
OESOPHAGEAL ADENOCARCINOMA	5	esomeprazole	6.28459	2.59994	15.1911
GASTRIC NEOPLASM	5	esomeprazole	4.21679	1.74794	10.1727
GASTRIC CANCER STAGE III	5	esomeprazole	2.85513	1.18505	6.87885
SQUAMOUS CELL CARCINOMA	5	esomeprazole	0.289197	0.12033	0.69505
PANCREATIC CARCINOMA METASTATIC	5	esomeprazole	0.890327	0.370235	2.14102
GASTRIC CANCER STAGE IV	5	esomeprazole	1.07801	0.448202	2.59283
PRECANCEROUS MUCOSAL LESION	4	esomeprazole	24.0135	8.78554	65.6361
LIP AND/OR ORAL CAVITY CANCER	4	esomeprazole	1.51696	0.568378	4.04868
CERVIX CARCINOMA	4	esomeprazole	0.522978	0.196159	1.39431
CHOLANGIOCARCINOMA	4	esomeprazole	1.55842	0.583886	4.15951
SMALL INTESTINE CARCINOMA	4	esomeprazole	0.870618	0.32643	2.32201
BREAST CANCER RECURRENT	4	esomeprazole	0.705359	0.264515	1.88092
NEOPLASM PROGRESSION	4	esomeprazole	0.0582684	0.0218663	0.155271
PROSTATE CANCER METASTATIC	3	esomeprazole	0.472064	0.152152	1.46462
TONGUE NEOPLASM MALIGNANT STAGE UNSPECIFIED	3	esomeprazole	0.912415	0.293921	2.83239
THYROID NEOPLASM	3	esomeprazole	0.527985	0.170164	1.63823
BREAST CANCER METASTATIC	3	esomeprazole	0.148941	0.0480245	0.461916
NON-SMALL CELL LUNG CANCER	3	esomeprazole	0.360876	0.116331	1.1195
LUNG CANCER METASTATIC	3	esomeprazole	0.527578	0.170033	1.63697
RENAL CANCER METASTATIC	3	esomeprazole	1.87748	0.604081	5.83519
GASTRIC CANCER STAGE II	3	esomeprazole	1.85962	0.598349	5.77956
OESOPHAGEAL CANCER METASTATIC	3	esomeprazole	4.88828	1.56697	15.2494

## Sheet: lansoprazole
Tumor Adverse Event (PT)	Number	Group	ROR	Lower limit of 95%CI	Upper limit of 95%CI
GASTRIC CANCER	168	lansoprazole	3.8876	3.33891	4.52646
RENAL CANCER	69	lansoprazole	0.829689	0.655015	1.05094
NEOPLASM MALIGNANT	36	lansoprazole	0.362015	0.261053	0.502023
ADENOCARCINOMA GASTRIC	33	lansoprazole	25.7357	18.1516	36.4887
RENAL CELL CARCINOMA	29	lansoprazole	3.65936	2.53951	5.27305
LUNG NEOPLASM MALIGNANT	24	lansoprazole	0.359586	0.240949	0.536635
BREAST CANCER	23	lansoprazole	0.145528	0.096687	0.219042
COLON CANCER	21	lansoprazole	0.920989	0.600189	1.41325
OESOPHAGEAL CARCINOMA	15	lansoprazole	0.288376	0.173806	0.478466
RENAL NEOPLASM	13	lansoprazole	4.0189	2.32877	6.93565
GASTRIC NEOPLASM	12	lansoprazole	12.4813	7.04306	22.1185
PROSTATE CANCER	11	lansoprazole	0.0796261	0.04409	0.143804
BLADDER CANCER	11	lansoprazole	0.106828	0.0591513	0.192933
MALIGNANT NEOPLASM PROGRESSION	10	lansoprazole	0.0672695	0.0361893	0.125042
PANCREATIC CARCINOMA	10	lansoprazole	0.209292	0.112585	0.389067
GASTRIC CANCER STAGE IV	9	lansoprazole	2.38412	1.23864	4.58893
HEPATIC CANCER	8	lansoprazole	0.194573	0.0972836	0.389155
METASTATIC GASTRIC CANCER	8	lansoprazole	15.0205	7.44187	30.317
NEOPLASM	7	lansoprazole	0.407621	0.194255	0.855342
GASTRIC CANCER STAGE III	7	lansoprazole	4.91387	2.33479	10.3419
NEUROENDOCRINE CARCINOMA	6	lansoprazole	5.74796	2.57153	12.848
THROAT CANCER	6	lansoprazole	0.864103	0.387932	1.92475
BRAIN NEOPLASM	6	lansoprazole	0.439196	0.197233	0.977993
NEOPLASM PROGRESSION	5	lansoprazole	0.0892236	0.0371315	0.214396
OESOPHAGEAL CANCER METASTATIC	5	lansoprazole	9.9548	4.11107	24.1052
GASTRIC NEUROENDOCRINE CARCINOMA	5	lansoprazole	215.18	76.7072	603.626
BREAST CANCER FEMALE	4	lansoprazole	0.0911068	0.0341885	0.242785
SQUAMOUS CELL CARCINOMA	4	lansoprazole	0.282459	0.105977	0.752833
THYROID CANCER	4	lansoprazole	0.202737	0.0760712	0.540314
BREAST CANCER METASTATIC	4	lansoprazole	0.242531	0.0909997	0.646392
LARGE INTESTINE CARCINOMA	3	lansoprazole	9.17094	2.93041	28.7012
GALLBLADDER CANCER	3	lansoprazole	1.23123	0.396575	3.82256
PANCREATIC NEOPLASM	3	lansoprazole	1.62774	0.524079	5.05561
NON-SMALL CELL LUNG CANCER	3	lansoprazole	0.440981	0.142152	1.36801
PRECANCEROUS CELLS PRESENT	3	lansoprazole	1.2791	0.411972	3.97135
CERVIX CARCINOMA	3	lansoprazole	0.479555	0.15458	1.48773
OVARIAN CANCER	3	lansoprazole	0.205906	0.0663903	0.638607
METASTATIC NEOPLASM	3	lansoprazole	0.465452	0.150036	1.44395
LUNG ADENOCARCINOMA	3	lansoprazole	0.658577	0.212248	2.04348
ADENOCARCINOMA	3	lansoprazole	0.841157	0.27104	2.61048
GASTROOESOPHAGEAL CANCER	3	lansoprazole	17.6662	5.59719	55.7592
PAPILLARY RENAL CELL CARCINOMA	3	lansoprazole	16.6167	5.27019	52.392
OESOPHAGEAL ADENOCARCINOMA	3	lansoprazole	4.53585	1.45612	14.1293
SMALL INTESTINE CARCINOMA	3	lansoprazole	0.798714	0.257375	2.47865

## Sheet: rabeprazole
Tumor Adverse Event (PT)	Number	Group	ROR	Lower limit of 95%CI	Upper limit of 95%CI
GASTRIC CANCER	6	rabeprazole	1.23908	0.556224	2.76027
NEOPLASM MALIGNANT	4	rabeprazole	0.362487	0.135964	0.96641
MALIGNANT NEOPLASM PROGRESSION	4	rabeprazole	0.242811	0.0910761	0.64734
ADENOCARCINOMA GASTRIC	4	rabeprazole	27.0386	10.1156	72.2729
ADENOCARCINOMA	3	rabeprazole	7.59045	2.44476	23.5667

## Sheet: pantoprazole
Tumor Adverse Event (PT)	Number	Group	ROR	Lower limit of 95%CI	Upper limit of 95%CI
GASTRIC CANCER	80	pantoprazole	2.14494	1.72166	2.67228
NEOPLASM MALIGNANT	32	pantoprazole	0.375085	0.265168	0.530565
MALIGNANT NEOPLASM PROGRESSION	30	pantoprazole	0.235484	0.164602	0.336889
NEOPLASM PROGRESSION	30	pantoprazole	0.625121	0.43691	0.894408
RENAL CANCER	22	pantoprazole	0.307621	0.202497	0.467319
LUNG NEOPLASM MALIGNANT	17	pantoprazole	0.296804	0.184462	0.477565
OESOPHAGEAL CARCINOMA	14	pantoprazole	0.313739	0.185762	0.529882
NEOPLASM	13	pantoprazole	0.883193	0.51257	1.5218
BASAL CELL CARCINOMA	13	pantoprazole	0.650321	0.377457	1.12044
BRAIN NEOPLASM	12	pantoprazole	1.02497	0.58175	1.80585
HEPATIC CANCER	12	pantoprazole	0.34033	0.193222	0.599439
SKIN CANCER	12	pantoprazole	0.432494	0.245538	0.761801
PANCREATIC CARCINOMA	11	pantoprazole	0.268392	0.148598	0.48476
PROSTATE CANCER	9	pantoprazole	0.0759375	0.0395051	0.145969
SQUAMOUS CELL CARCINOMA OF SKIN	9	pantoprazole	1.20805	0.628111	2.32346
ADENOCARCINOMA GASTRIC	9	pantoprazole	7.91118	4.09958	15.2666
BREAST CANCER	8	pantoprazole	0.0589678	0.0294853	0.11793
THROAT CANCER	6	pantoprazole	1.00728	0.452203	2.24369
COLON CANCER	6	pantoprazole	0.306232	0.137538	0.681834
BLADDER CANCER	6	pantoprazole	0.0679078	0.0305039	0.151177
ADENOCARCINOMA	5	pantoprazole	1.63595	0.680113	3.93512
ADENOCARCINOMA PANCREAS	5	pantoprazole	2.80361	1.16463	6.74911
THYROID CANCER	5	pantoprazole	0.295445	0.122936	0.710027
THYROID NEOPLASM	5	pantoprazole	1.25253	0.520848	3.01207
OESOPHAGEAL ADENOCARCINOMA	5	pantoprazole	8.86073	3.6659	21.417
ADENOCARCINOMA OF COLON	5	pantoprazole	2.08207	0.865321	5.00973
SQUAMOUS CELL CARCINOMA	5	pantoprazole	0.411637	0.171271	0.989341
LUNG CANCER METASTATIC	4	pantoprazole	1.00006	0.375026	2.66682
SMALL INTESTINE CARCINOMA	4	pantoprazole	1.24202	0.465675	3.31264
HEPATOCELLULAR CARCINOMA	4	pantoprazole	0.40191	0.150785	1.07127
BLADDER TRANSITIONAL CELL CARCINOMA	4	pantoprazole	1.97006	0.738238	5.25729
NON-SMALL CELL LUNG CANCER	4	pantoprazole	0.685591	0.257159	1.8278
INVASIVE DUCTAL BREAST CARCINOMA	4	pantoprazole	1.13697	0.426323	3.03222
GASTROINTESTINAL CARCINOMA	3	pantoprazole	0.225222	0.0726185	0.69851
BREAST CANCER FEMALE	3	pantoprazole	0.0796446	0.0256832	0.246982
BONE CANCER METASTATIC	3	pantoprazole	4.29955	1.38142	13.3819
SMALL CELL LUNG CANCER	3	pantoprazole	1.77034	0.570047	5.49794
RENAL CELL CARCINOMA	3	pantoprazole	0.438334	0.141306	1.35972
SQUAMOUS CELL CARCINOMA OF THE ORAL CAVITY	3	pantoprazole	6.3311	2.03059	19.7395
RETRO-ORBITAL NEOPLASM	3	pantoprazole	42.5291	13.2263	136.753
LUNG ADENOCARCINOMA	3	pantoprazole	0.767684	0.247409	2.38204
GASTRIC CANCER STAGE IV	3	pantoprazole	0.923564	0.297605	2.86611
COLORECTAL CANCER	3	pantoprazole	0.0413547	0.0133362	0.128238
