# Supplementary material for: A pharmacovigilance study of the association between proton pump inhibitors and tumor adverse events based on the FDA adverse event reporting system database
Source: Front Pharmacol. 2024 Dec 19;15:1524903. doi: 10.3389/fphar.2024.1524903 (PMC11694325; doi:10.3389/fphar.2024.1524903)
Supplement: Supplementary file 2 [file Table1.xlsx]

## Sheet: Table S1
Supplementary Table 1. The case number of different PPI-associated tumor adverse events in FAERS database from 2004-2024
Tumor Adverse Event (PT)	Freq	Percentage (%)	Cumulative Percentae (%)
GASTRIC CANCER	582	19.0507	19.0507
NEOPLASM MALIGNANT	221	7.23404	26.2848
RENAL CANCER	184	6.02291	32.3077
ADENOCARCINOMA GASTRIC	142	4.64812	36.9558
BREAST CANCER	132	4.32079	41.2766
OESOPHAGEAL CARCINOMA	106	3.46972	44.7463
MALIGNANT NEOPLASM PROGRESSION	105	3.43699	48.1833
LUNG NEOPLASM MALIGNANT	93	3.04419	51.2275
RENAL CELL CARCINOMA	70	2.29133	53.5188
COLON CANCER	61	1.99673	55.5155
PROSTATE CANCER	61	1.99673	57.5123
PANCREATIC CARCINOMA	51	1.66939	59.1817
NEOPLASM PROGRESSION	49	1.60393	60.7856
BREAST CANCER FEMALE	45	1.473	62.2586
HEPATIC CANCER	41	1.34206	63.6007
BLADDER CANCER	39	1.2766	64.8773
SKIN CANCER	38	1.24386	66.1211
NEOPLASM	36	1.1784	67.2995
THROAT CANCER	31	1.01473	68.3142
METASTATIC GASTRIC CANCER	30	0.981997	69.2962
THYROID CANCER	30	0.981997	70.2782
BRAIN NEOPLASM	28	0.91653	71.1948
ADENOCARCINOMA	27	0.883797	72.0786
GASTRIC NEOPLASM	27	0.883797	72.9624
RENAL NEOPLASM	27	0.883797	73.8462
BASAL CELL CARCINOMA	24	0.785597	74.6318
GASTROINTESTINAL CARCINOMA	23	0.752864	75.3846
GASTRIC CANCER STAGE III	22	0.720131	76.1047
GASTRIC CANCER STAGE IV	21	0.687398	76.7921
OVARIAN CANCER	21	0.687398	77.4795
HEPATIC NEOPLASM	18	0.589198	78.0687
PANCREATIC CARCINOMA METASTATIC	18	0.589198	78.6579
PRECANCEROUS CELLS PRESENT	18	0.589198	79.2471
OESOPHAGEAL ADENOCARCINOMA	17	0.556465	79.8036
OESOPHAGEAL CANCER METASTATIC	17	0.556465	80.3601
LIP AND/OR ORAL CAVITY CANCER	16	0.523732	80.8838
SQUAMOUS CELL CARCINOMA	16	0.523732	81.4075
GASTROINTESTINAL NEOPLASM	15	0.490998	81.8985
SQUAMOUS CELL CARCINOMA OF SKIN	14	0.458265	82.3568
SMALL INTESTINE CARCINOMA	13	0.425532	82.7823
THYROID NEOPLASM	12	0.392799	83.1751
ADENOCARCINOMA OF COLON	11	0.360065	83.5352
LUNG ADENOCARCINOMA	11	0.360065	83.8953
NON-SMALL CELL LUNG CANCER	11	0.360065	84.2553
UTERINE CANCER	11	0.360065	84.6154
BREAST CANCER METASTATIC	10	0.327332	84.9427
NEUROENDOCRINE CARCINOMA	10	0.327332	85.27
CERVIX CARCINOMA	9	0.294599	85.5646
HEPATOCELLULAR CARCINOMA	9	0.294599	85.8592
PANCREATIC NEOPLASM	9	0.294599	86.1538
GASTRIC NEUROENDOCRINE CARCINOMA	8	0.261866	86.4157
PAPILLARY THYROID CANCER	8	0.261866	86.6776
TONSIL CANCER	8	0.261866	86.9394
ENDOMETRIAL CANCER	7	0.229133	87.1686
INTRADUCTAL PAPILLARY MUCINOUS NEOPLASM	7	0.229133	87.3977
LUNG CANCER METASTATIC	7	0.229133	87.6268
LUNG NEOPLASM	7	0.229133	87.856
METASTATIC NEOPLASM	7	0.229133	88.0851
PAPILLARY RENAL CELL CARCINOMA	7	0.229133	88.3142
SMALL CELL LUNG CANCER	7	0.229133	88.5434
TONGUE NEOPLASM MALIGNANT STAGE UNSPECIFIED	7	0.229133	88.7725
ABDOMINAL NEOPLASM	6	0.196399	88.9689
BILE DUCT CANCER	6	0.196399	89.1653
BONE CANCER	6	0.196399	89.3617
BREAST CANCER RECURRENT	6	0.196399	89.5581
CANCER PAIN	6	0.196399	89.7545
GASTRIC CANCER STAGE II	6	0.196399	89.9509
SIGNET-RING CELL CARCINOMA	6	0.196399	90.1473
SQUAMOUS CELL CARCINOMA OF THE ORAL CAVITY	6	0.196399	90.3437
ADENOCARCINOMA PANCREAS	5	0.163666	90.5074
BLADDER TRANSITIONAL CELL CARCINOMA	5	0.163666	90.671
BRAIN NEOPLASM MALIGNANT	5	0.163666	90.8347
CHOLANGIOCARCINOMA	5	0.163666	90.9984
COLORECTAL CANCER	5	0.163666	91.162
GASTROOESOPHAGEAL CANCER	5	0.163666	91.3257
HEPATIC CANCER METASTATIC	5	0.163666	91.4894
INVASIVE DUCTAL BREAST CARCINOMA	5	0.163666	91.653
LUNG CARCINOMA CELL TYPE UNSPECIFIED RECURRENT	5	0.163666	91.8167
LUNG CARCINOMA CELL TYPE UNSPECIFIED STAGE IV	5	0.163666	91.9804
METASTATIC RENAL CELL CARCINOMA	5	0.163666	92.144
PRECANCEROUS MUCOSAL LESION	5	0.163666	92.3077
PROSTATE CANCER METASTATIC	5	0.163666	92.4714
RECURRENT CANCER	5	0.163666	92.635
RENAL CANCER METASTATIC	5	0.163666	92.7987
SQUAMOUS CELL CARCINOMA OF LUNG	5	0.163666	92.9624
BREAST CANCER STAGE II	4	0.130933	93.0933
BREAST CANCER STAGE III	4	0.130933	93.2242
CLEAR CELL RENAL CELL CARCINOMA	4	0.130933	93.3552
COLON NEOPLASM	4	0.130933	93.4861
DUCTAL ADENOCARCINOMA OF PANCREAS	4	0.130933	93.617
GALLBLADDER CANCER	4	0.130933	93.748
LARYNGEAL CANCER	4	0.130933	93.8789
LYMPHANGIOSIS CARCINOMATOSA	4	0.130933	94.0098
NEOPLASM SKIN	4	0.130933	94.1408
OVARIAN NEOPLASM	4	0.130933	94.2717
RETRO-ORBITAL NEOPLASM	4	0.130933	94.4026
BLADDER NEOPLASM	3	0.0981997	94.5008
BONE CANCER METASTATIC	3	0.0981997	94.599
BRAIN CANCER METASTATIC	3	0.0981997	94.6972
BREAST CANCER MALE	3	0.0981997	94.7954
CERVIX CANCER METASTATIC	3	0.0981997	94.8936
COLORECTAL CANCER STAGE IV	3	0.0981997	94.9918
HEPATIC NEOPLASM MALIGNANT	3	0.0981997	95.09
LARGE INTESTINE CARCINOMA	3	0.0981997	95.1882
MALIGNANT PERITONEAL NEOPLASM	3	0.0981997	95.2864
NEOPLASM RECURRENCE	3	0.0981997	95.3846
PRECANCEROUS CONDITION	3	0.0981997	95.4828
RENAL CELL CARCINOMA STAGE IV	3	0.0981997	95.581
SMALL CELL CARCINOMA	3	0.0981997	95.6792
ADENOCARCINOMA OF THE CERVIX	2	0.0654664	95.7447
BONE NEOPLASM	2	0.0654664	95.8101
BREAST CANCER STAGE I	2	0.0654664	95.8756
CANCER IN REMISSION	2	0.0654664	95.9411
COLON CANCER METASTATIC	2	0.0654664	96.0065
COLORECTAL CANCER METASTATIC	2	0.0654664	96.072
GALLBLADDER ADENOCARCINOMA	2	0.0654664	96.1375
GASTRIC CANCER RECURRENT	2	0.0654664	96.2029
GASTRIC CANCER STAGE I	2	0.0654664	96.2684
GASTROINTESTINAL ADENOCARCINOMA	2	0.0654664	96.3339
GASTROINTESTINAL CANCER METASTATIC	2	0.0654664	96.3993
HORMONE RECEPTOR POSITIVE BREAST CANCER	2	0.0654664	96.4648
INVASIVE BREAST CARCINOMA	2	0.0654664	96.5303
INVASIVE LOBULAR BREAST CARCINOMA	2	0.0654664	96.5957
LUNG ADENOCARCINOMA STAGE IV	2	0.0654664	96.6612
MULTIPLE ENDOCRINE NEOPLASIA TYPE 1	2	0.0654664	96.7267
NEUROENDOCRINE CARCINOMA METASTATIC	2	0.0654664	96.7921
NON-SMALL CELL LUNG CANCER METASTATIC	2	0.0654664	96.8576
OCULAR NEOPLASM	2	0.0654664	96.9231
OESOPHAGEAL CARCINOMA RECURRENT	2	0.0654664	96.9885
OVARIAN CANCER RECURRENT	2	0.0654664	97.054
PANCREATIC CARCINOMA STAGE IV	2	0.0654664	97.1195
PRECANCEROUS LESION OF DIGESTIVE TRACT	2	0.0654664	97.1849
PRECANCEROUS SKIN LESION	2	0.0654664	97.2504
RECTAL CANCER	2	0.0654664	97.3159
RECTAL CANCER METASTATIC	2	0.0654664	97.3813
RECTAL NEOPLASM	2	0.0654664	97.4468
RENAL CANCER STAGE IV	2	0.0654664	97.5123
SMALL CELL LUNG CANCER METASTATIC	2	0.0654664	97.5777
TRANSITIONAL CELL CARCINOMA	2	0.0654664	97.6432
URETERIC CANCER	2	0.0654664	97.7087
ADENOCARCINOMA METASTATIC	1	0.0327332	97.7414
APPENDIX CANCER	1	0.0327332	97.7741
BLADDER CANCER RECURRENT	1	0.0327332	97.8069
BLADDER CANCER STAGE IV	1	0.0327332	97.8396
BLADDER NEOPLASM SURGERY	1	0.0327332	97.8723
BREAST CANCER IN SITU	1	0.0327332	97.9051
BREAST CANCER STAGE IV	1	0.0327332	97.9378
CANCER SURGERY	1	0.0327332	97.9705
CARDIAC NEOPLASM UNSPECIFIED	1	0.0327332	98.0033
COLON CANCER RECURRENT	1	0.0327332	98.036
COLON CANCER STAGE III	1	0.0327332	98.0687
COLORECTAL ADENOCARCINOMA	1	0.0327332	98.1015
DUODENAL NEOPLASM	1	0.0327332	98.1342
EAR NEOPLASM MALIGNANT	1	0.0327332	98.1669
ENDOMETRIAL CANCER RECURRENT	1	0.0327332	98.1997
ENDOMETRIAL CANCER STAGE I	1	0.0327332	98.2324
ENDOMETRIAL NEOPLASM	1	0.0327332	98.2651
EXTRADURAL NEOPLASM	1	0.0327332	98.2979
GALLBLADDER CANCER METASTATIC	1	0.0327332	98.3306
GASTRIC CANCER STAGE 0	1	0.0327332	98.3633
HAEMATOPOIETIC NEOPLASM	1	0.0327332	98.3961
HEAD AND NECK CANCER	1	0.0327332	98.4288
HEPATIC CANCER STAGE IV	1	0.0327332	98.4615
HER2 POSITIVE GASTRIC CANCER	1	0.0327332	98.4943
HYPOPHARYNGEAL CANCER	1	0.0327332	98.527
INFECTED NEOPLASM	1	0.0327332	98.5597
INTRADUCTAL PAPILLARY BREAST NEOPLASM	1	0.0327332	98.5925
INTRADUCTAL PAPILLARY-MUCINOUS CARCINOMA OF PANCREAS	1	0.0327332	98.6252
LARYNGEAL NEOPLASM	1	0.0327332	98.6579
LOBULAR BREAST CARCINOMA IN SITU	1	0.0327332	98.6907
LUNG CARCINOMA CELL TYPE UNSPECIFIED STAGE II	1	0.0327332	98.7234
LUNG CARCINOMA CELL TYPE UNSPECIFIED STAGE III	1	0.0327332	98.7561
MALIGNANT NEOPLASM OF UNKNOWN PRIMARY SITE	1	0.0327332	98.7889
MALIGNANT URINARY TRACT NEOPLASM	1	0.0327332	98.8216
MEDULLARY THYROID CANCER	1	0.0327332	98.8543
MESENTERIC NEOPLASM	1	0.0327332	98.8871
METASTATIC CARCINOMA OF THE BLADDER	1	0.0327332	98.9198
MUCINOUS ADENOCARCINOMA OF APPENDIX	1	0.0327332	98.9525
MYELOPROLIFERATIVE NEOPLASM	1	0.0327332	98.9853
NON-SMALL CELL LUNG CANCER STAGE III	1	0.0327332	99.018
OESOPHAGEAL ADENOCARCINOMA STAGE III	1	0.0327332	99.0507
OESOPHAGEAL SQUAMOUS CELL CARCINOMA	1	0.0327332	99.0835
ORAL NEOPLASM	1	0.0327332	99.1162
OROPHARYNGEAL NEOPLASM	1	0.0327332	99.1489
OROPHARYNGEAL SQUAMOUS CELL CARCINOMA	1	0.0327332	99.1817
OVARIAN CANCER STAGE IV	1	0.0327332	99.2144
OVARIAN GERM CELL CANCER STAGE II	1	0.0327332	99.2471
PELVIC NEOPLASM	1	0.0327332	99.2799
PHARYNGEAL CANCER	1	0.0327332	99.3126
PHARYNGEAL NEOPLASM	1	0.0327332	99.3453
PLEURAL NEOPLASM	1	0.0327332	99.3781
RECTAL ADENOCARCINOMA	1	0.0327332	99.4108
RENAL CANCER STAGE I	1	0.0327332	99.4435
RENAL CANCER STAGE II	1	0.0327332	99.4763
RENAL CELL CARCINOMA STAGE UNSPECIFIED	1	0.0327332	99.509
RETROPERITONEAL CANCER	1	0.0327332	99.5417
SEROUS CYSTADENOCARCINOMA OVARY	1	0.0327332	99.5745
SKIN NEOPLASM BLEEDING	1	0.0327332	99.6072
SMALL INTESTINE ADENOCARCINOMA	1	0.0327332	99.6399
SPINAL CORD NEOPLASM	1	0.0327332	99.6727
SPLENIC NEOPLASM MALIGNANCY UNSPECIFIED	1	0.0327332	99.7054
SQUAMOUS CELL CARCINOMA OF PHARYNX	1	0.0327332	99.7381
SQUAMOUS CELL CARCINOMA OF THE TONGUE	1	0.0327332	99.7709
TARGETED CANCER THERAPY	1	0.0327332	99.8036
THYROID CANCER METASTATIC	1	0.0327332	99.8363
URETERIC CANCER METASTATIC	1	0.0327332	99.8691
UTERINE NEOPLASM	1	0.0327332	99.9018
VAGINAL NEOPLASM	1	0.0327332	99.9345
VULVAL CANCER	1	0.0327332	99.9673
VULVAL NEOPLASM	1	0.0327332	100
PT: Preferred Term
PPI:Proton Pump Inhibitors
FAERS: FDA Adverse Event Reporting System
